# Supplementary material for: Vitamin D Mitigates Hyperglycemia-Induced Cognition Decline in Danio rerio (Zebrafish) through the Activation of Antioxidant Mechanisms
Source: Antioxidants (Basel). 2022 Oct 27;11(11):2114. doi: 10.3390/antiox11112114 (PMC9686813; doi:10.3390/antiox11112114)
Supplement: Supplementary file 1 [file antioxidants-11-02114-s001.zip]

Archive with 1 entries (1 files):
- antioxidants-1977587-supplementary.pdf
